# Supplementary material for: Reevaluating the senolytic activity of a GLS1 inhibitor and an anti-PD-1 antibody: toward greater reproducibility and methodological rigor
Source: EMBO Rep. 2026 Apr 3;27(9):2201–17. doi: 10.1038/s44319-026-00740-5 (PMC13172396; doi:10.1038/s44319-026-00740-5)
Supplement: Supplementary file 2 — Source data Fig. 1 [file 44319_2026_740_MOESM2_ESM.zip]

Archive with 31 entries (23 files):
- Figure 1/
- Figure 1/1A/
- Figure 1/1A/1A.xlsx
- Figure 1/1A/1A_IF_Control.tif
- Figure 1/1A/1A_IF_DXR-Sen.tif
- Figure 1/1A/1A_IF_Rep-Sen.tif
- Figure 1/1A/1A_WB_LMNB1.tif
- Figure 1/1A/1A_WB_p16.tif
- Figure 1/1A/1A_WB_p21.tif
- Figure 1/1A/1A_WB_β-actin.tif
- Figure 1/1B/
- Figure 1/1B/1B.xlsx
- Figure 1/1C/
- Figure 1/1C/1C.xlsx
- Figure 1/1C/1C_IF_Control.tif
- Figure 1/1C/1C_IF_DXR-Sen.tif
- Figure 1/1C/1C_IF_Rep-Sen.tif
- Figure 1/1C/1C_WB_LMNB1.tif
- Figure 1/1C/1C_WB_p16.tif
- Figure 1/1C/1C_WB_p21.tif
- Figure 1/1C/1C_WB_β-actin.tif
- Figure 1/1D/
- Figure 1/1D/1D.xlsx
- Figure 1/1E/
- Figure 1/1E/1E_WB_LMNB1.tif
- Figure 1/1E/1E_WB_p16.tif
- Figure 1/1E/1E_WB_β-actin.tif
- Figure 1/1F/
- Figure 1/1F/1F.xlsx
- Figure 1/1G/
- Figure 1/1G/1G.xlsx
