# Supplementary material for: Reevaluating the senolytic activity of a GLS1 inhibitor and an anti-PD-1 antibody: toward greater reproducibility and methodological rigor
Source: EMBO Rep. 2026 Apr 3;27(9):2201–17. doi: 10.1038/s44319-026-00740-5 (PMC13172396; doi:10.1038/s44319-026-00740-5)
Supplement: Supplementary file 2 — Source data Fig. 1 [file 44319_2026_740_MOESM2_ESM.zip › Figure 1/1A/1A.xlsx]

## Sheet: Figure 1
Fig.1A	EdU/ Hoechst 33342 (%)
	Control cells	DXR-sen cells	Rep-sen cells
	75	4.7619	0
	80.7692	0	0
	77.2727	6.25	0
	80.9524	3.33333	0
	83.3333	0	0
	Dunnett’s test (One-way ANOVA)	Control vs DXR-sen	Control vs Rep-sen
		<0.0001	<0.0001
