# Supplementary material for: Reevaluating the senolytic activity of a GLS1 inhibitor and an anti-PD-1 antibody: toward greater reproducibility and methodological rigor
Source: EMBO Rep. 2026 Apr 3;27(9):2201–17. doi: 10.1038/s44319-026-00740-5 (PMC13172396; doi:10.1038/s44319-026-00740-5)
Supplement: Supplementary file 2 — Source data Fig. 1 [file 44319_2026_740_MOESM2_ESM.zip › Figure 1/1B/1B.xlsx]

## Sheet: Sheet1
	Cell number
Fig.1B	Control cells
	BPTES	0µM				1µM				10µM				20µM
	0	35	39	39	42	36	39	35	33	39	37	40	38	38	41	36	37
	1	51	60	61	58	65	53	58	65	35	42	51	55	36	39	47	42
	2	91	89	93	98	98	70	84	86	40	50	59	62	45	41	42	53
	3	164	172	178	156	141	156	170	146	78	68	72	70	47	51	62	54
	DXR-Sen cells
	BPTES	0µM				1µM				10µM				20µM
	0	36	31	30	27	31	28	29	25	29	28	31	32	31	30	32	27
	1	37	33	32	28	26	30	20	29	20	20	22	17	13	15	16	19
	2	35	31	33	32	32	26	28	31	16	17	18	17	12	11	12	11
	3	30	31	36	34	26	24	27	33	15	16	17	17	13	8	10	10
	Rep-Sen cells
	BPTES	0µM				1µM				10µM				20µM
	0	52	42	45	43	47	42	50	44	43	46	43	50	45	44	49	51
	1	47	52	48	43	46	51	49	44	39	26	36	40	25	22	23	27
	2	59	49	48	48	49	45	47	56	23	22	27	24	19	23	24	22
	3	53	47	56	49	51	47	45	43	20	25	21	24	17	20	23	18
	Calculation of relative cell number (%):
	Relative cell number (%) = (Cell number) / (Average cell number on Day 0) × 100
	Note: Day 0 average was calculated from n=4 replicates.
