# Supplementary material for: Reevaluating the senolytic activity of a GLS1 inhibitor and an anti-PD-1 antibody: toward greater reproducibility and methodological rigor
Source: EMBO Rep. 2026 Apr 3;27(9):2201–17. doi: 10.1038/s44319-026-00740-5 (PMC13172396; doi:10.1038/s44319-026-00740-5)
Supplement: Supplementary file 2 — Source data Fig. 1 [file 44319_2026_740_MOESM2_ESM.zip › Figure 1/1D/1D.xlsx]

## Sheet: Sheet1
	Cell number
Fig.1D	Control cells
	BPTES	0µM				1µM				10µM				20µM
	0	45	55	74	57	53	47	64	41	58	45	62	52	57	43	61	49
	1	156	202	148	168	154	148	132	139	108	100	72	104	90	88	93	101
	2	256	340	344	288	216	336	228	224	140	156	144	132	118	124	140	120
	3	100% confluency	100% confluency	100% confluency	100% confluency	100% confluency	100% confluency	100% confluency	100% confluency	216	268	232	257	165	179	192	182
	DXR-Sen cells
	BPTES	0µM				1µM				10µM				20µM
	0	37	34	41	36	30	37	31	28	32	33	36	31	35	37	31	30
	1	35	40	36	38	31	34	28	34	32	35	23	28	24	36	23	35
	2	34	31	36	33	24	25	33	34	25	23	26	17	23	21	23	17
	3	32	37	38	32	23	35	26	30	26	21	25	20	17	20	23	25
	Rep-Sen cells
	BPTES	0µM				1µM				10µM				20µM
	0	39	44	41	37	36	33	43	39	36	37	40	32	41	36	33	37
	1	30	36	34	43	45	40	38	30	39	37	34	38	30	27	39	28
	2	41	35	42	43	37	35	38	39	33	29	28	27	21	25	21	18
	3	41	38	32	43	35	36	40	32	25	20	30	24	16	18	19	20
	Calculation of relative cell number (%):
	Relative cell number (%) = (Cell number) / (Average cell number on Day 0) × 100
	Note: Day 0 average was calculated from n=4 replicates.
