# Supplementary material for: Reevaluating the senolytic activity of a GLS1 inhibitor and an anti-PD-1 antibody: toward greater reproducibility and methodological rigor
Source: EMBO Rep. 2026 Apr 3;27(9):2201–17. doi: 10.1038/s44319-026-00740-5 (PMC13172396; doi:10.1038/s44319-026-00740-5)
Supplement: Supplementary file 2 — Source data Fig. 1 [file 44319_2026_740_MOESM2_ESM.zip › Figure 1/1F/1F.xlsx]

## Sheet: Sheet1
	Cell number
Fig.1F	Control cells
	BPTES	0µM			1µM			10µM
	0	27	28	31	26	29	33	26	25	29
	1	57	59	78	47	53	78	19	21	24
	2	153	138	201	142	114	198	32	29	39
	3	400	366	534	312	338	408	42	52	108
	ETO-Sen cells
	BPTES	0µM			1µM			10µM
	0	188	196	193	172	182	198	173	163	201
	1	178	192	196	160	186	193	95	93	100
	2	191	187	182	160	184	196	66	85	56
	3	182	188	175	155	162	200	56	58	46
	Calculation of relative cell number (%):
	Relative cell number (%) = (Cell number) / (Average cell number on Day 0) × 100
	Note: Day 0 average was calculated from n=3 replicates.
