# Supplementary material for: Reevaluating the senolytic activity of a GLS1 inhibitor and an anti-PD-1 antibody: toward greater reproducibility and methodological rigor
Source: EMBO Rep. 2026 Apr 3;27(9):2201–17. doi: 10.1038/s44319-026-00740-5 (PMC13172396; doi:10.1038/s44319-026-00740-5)
Supplement: Supplementary file 2 — Source data Fig. 1 [file 44319_2026_740_MOESM2_ESM.zip › Figure 1/1G/1G.xlsx]

## Sheet: Sheet1
	Cell number
Fig.1G	IMR-90 cells
	BPTES	Control				pH7.6				pH8.0				pH8.5
	0	34	37	31	43	32	41	37	33	32	39	35	38	35	32	36	38
	1	40	36	39	35	28	26	34	27	31	23	27	33	29	25	30	27
	2	31	38	37	36	18	22	23	19	23	19	24	16	21	19	23	20
	3	38	36	35	33	21	18	16	22	15	22	24	16	19	20	18	16
	TIG-3 cells
	BPTES	Control				pH7.6				pH8.0				pH8.5
	0	38	35	31	40	37	35	39	31	36	40	33	38	40	31	32	36
	1	40	36	35	32	32	33	27	30	31	29	31	32	37	29	30	29
	2	37	40	35	31	26	23	25	20	29	19	26	24	19	23	27	24
	3	38	42	33	31	21	16	18	22	17	23	19	26	17	20	22	19
	Calculation of relative cell number (%):
	Relative cell number (%) = (Cell number) / (Average cell number on Day 0) × 100
	Note: Day 0 average was calculated from n=4 replicates.
