# Supplementary material for: Reevaluating the senolytic activity of a GLS1 inhibitor and an anti-PD-1 antibody: toward greater reproducibility and methodological rigor
Source: EMBO Rep. 2026 Apr 3;27(9):2201–17. doi: 10.1038/s44319-026-00740-5 (PMC13172396; doi:10.1038/s44319-026-00740-5)
Supplement: Supplementary file 3 — Source data Fig. 2 [file 44319_2026_740_MOESM3_ESM.zip]

Archive with 5 entries (2 files):
- Figure 2/
- Figure 2/2B/
- Figure 2/2B/2B.xlsx
- Figure 2/2C/
- Figure 2/2C/2C.xlsx
