# Supplementary material for: Reevaluating the senolytic activity of a GLS1 inhibitor and an anti-PD-1 antibody: toward greater reproducibility and methodological rigor
Source: EMBO Rep. 2026 Apr 3;27(9):2201–17. doi: 10.1038/s44319-026-00740-5 (PMC13172396; doi:10.1038/s44319-026-00740-5)
Supplement: Supplementary file 3 — Source data Fig. 2 [file 44319_2026_740_MOESM3_ESM.zip › Figure 2/2B/2B.xlsx]

## Sheet: Figure 2
Fig. 2B	Body weight changes over time
	Mouse#	Control					BPTES
		Day 0	Day 7	Day 14	Day 21	Day 28	Day 0	Day 7	Day 14	Day 21	Day 28
	1	100	100	101.841	101.534	103.988	100	97.1098	98.2659	100	84.1041
	2	100	97.9651	98.2558	100	101.454	100	100	100	102.667	103
	3	100	96.4674	98.3696	96.4674	92.3913	100	98.2507	98.2507	99.4169	100
	4	100	109.581	111.078	108.683	108.084	100	96.3173	96.3173	95.1841	93.2011
	5	100	99.3902	100	97.561	101.219	100	98.503	89.521	89.8204	83.5329
	6	100	97.7273	101.299	101.623	104.87	100	97.0684	100.326	97.0684	97.7199
	7	100	98.9041	100.274	99.452	100	100	100.581	96.5116	97.3837	97.093
	8	100	98.7578	100.621	98.7578	98.4472	100	101.52	97.2644	99.696	99.696
	9	100	104.221	104.221	103.896	102.597	100	104.142	105.325	94.1691	99.7084
	10	100	101.216	102.128	100.304	89.0577	100	91.5452	91.8367	94.1691	99.7084
	Mann–Whitney U test
	Day	p value
	7	0.363
	14	0.0096
	21	0.0302
	28	0.0657
