# Supplementary material for: Reevaluating the senolytic activity of a GLS1 inhibitor and an anti-PD-1 antibody: toward greater reproducibility and methodological rigor
Source: EMBO Rep. 2026 Apr 3;27(9):2201–17. doi: 10.1038/s44319-026-00740-5 (PMC13172396; doi:10.1038/s44319-026-00740-5)
Supplement: Supplementary file 3 — Source data Fig. 2 [file 44319_2026_740_MOESM3_ESM.zip › Figure 2/2C/2C.xlsx]

## Sheet: Figure 2
Fig. 2C	Relative (to b-actin) p16 mRNA level					Relative (to b-actin) p16 mRNA level					Relative (to b-actin) p16 mRNA level
	Liver					Lung					Kidney
	Young	Control	BPTES			Young	Control	BPTES			Young	Control	BPTES
	0.677941	20.9551	10.5504			0.862695	1.63232	3.45078			0.306149	7.17166	12.4003
	1.44316	15.7713	65.3099			0.839105	1.63232	0.788358			0.0867079	5.0361	16.2493
	3.65338	19.9626	11.152			0.280665	2.94226	3.69846			2.10279	30.9594	8.76836
	0.615244	26.1589	20.6666			0.937521	1.2896	4.10369			1.96198	13.9511	15.6958
	1.71622	24.2385	46.8258			1.29857	1.60985	2.37335			0.493906	4.23484	9.66191
	0.958753	63.524	20.8104			2.56138	1.35371	4.13224			0.759072	72.119	11.5699
	0.659402	23.0906	23.0906			3.31021	4.13224	1.58768			0.780412	6.73794	20.8548
	1.72815	15.6624	15.2341			1.09956	3.47478	2.45704			1.63842	10.2128	20.9999
	0.619523	47.8097	22.304			1.4309	1.84923	1.88808			3.71229	43.7833	56.977
	0.373513	43.69	24.5769			0.434348	1.04024	4.0472			0.684114	20.9999	9.26832
	0.999467					0.52374					4.38418
	1.37481					0.931045					0.674695
	0.762723					1.4309					2.53557
	One-way ANOVA					One-way ANOVA					One-way ANOVA
	Šídák's multiple comparisons test					Šídák's multiple comparisons test					Šídák's multiple comparisons test
	Adjusted p value					Adjusted p value					Adjusted p value
		Young	Control	BPTES			Young	Control	BPTES			Young	Control	BPTES
	Young		<0.0001	0.0002		Young		0.1488	0.0021		Young		0.0074	0.0288
	Control			0.866		Control			0.2911		Control			0.9425
	BPTES					BPTES					BPTES
