# Supplementary material for: Reevaluating the senolytic activity of a GLS1 inhibitor and an anti-PD-1 antibody: toward greater reproducibility and methodological rigor
Source: EMBO Rep. 2026 Apr 3;27(9):2201–17. doi: 10.1038/s44319-026-00740-5 (PMC13172396; doi:10.1038/s44319-026-00740-5)
Supplement: Supplementary file 4 — Source data Fig. 3 [file 44319_2026_740_MOESM4_ESM.zip]

Archive with 7 entries (3 files):
- Figure 3/
- Figure 3/3B/
- Figure 3/3B/3B.xlsx
- Figure 3/3C/
- Figure 3/3C/3C.xlsx
- Figure 3/3E/
- Figure 3/3E/3E.xlsx
