# Supplementary material for: Reevaluating the senolytic activity of a GLS1 inhibitor and an anti-PD-1 antibody: toward greater reproducibility and methodological rigor
Source: EMBO Rep. 2026 Apr 3;27(9):2201–17. doi: 10.1038/s44319-026-00740-5 (PMC13172396; doi:10.1038/s44319-026-00740-5)
Supplement: Supplementary file 4 — Source data Fig. 3 [file 44319_2026_740_MOESM4_ESM.zip › Figure 3/3B/3B.xlsx]

## Sheet: Figure 3
Fig. 3B	Body weight changes over time
	Mouse#	Control					BPTES
		Day 0	Day 7	Day 14	Day 21	Day 28	Day 0	Day 7	Day 14	Day 21	Day 28
	1	100	97.4118	105.412	98.8235	98.0471	100	97.1989	96.3585	96.3585	95.7703
	2	100	96.2963	96.0317	99.4709	97.1429	100	93.6768	94.8478	96.7213	95.0117
	3	100	86.8354	88.1013	88.1013	88.2278	100	102.586	95.977	99.1379	95.8908
	4	100	99.1826	96.1853	98.3651	96.0763	100	94.3445	93.3162	87.6607	87.0437
	5	100	101.176	100	102.353	100.176	100	93.1624	92.5926	92.5926	93.0199
	6	100	98.2955	97.7273	96.5909	94.7727	100	100.265	97.6127	94.9602	97.6923
	7	100	96.2099	95.3353	96.5015	95.3936	100	98.0609	98.892	97.5069	97.036
	8	100	96.2217	96.4736	100.504	97.1033	100	87.2093	76.1628	83.4302	87.8198
	9	100	97.1204	93.7173	94.7644	92.801	100	96.5241	96.2567	96.7914	99.2513
	10	100	99.7283	100.272	97.0109	99.1848	100	92.1717	90.1515	79.798	79.2424
	11	100	100	100.279	98.8858	100.334	100	89.071	86.612	87.9781	87.8142
	12						100	97.493	92.7577	79.6657	82.2563
	13						100	92.126	86.3517	88.7139	88.9239
	Mann–Whitney U test
	Day	p value
	7	0.2066
	14	0.0218
	21	0.0088
	28	0.0352
