# Supplementary material for: Reevaluating the senolytic activity of a GLS1 inhibitor and an anti-PD-1 antibody: toward greater reproducibility and methodological rigor
Source: EMBO Rep. 2026 Apr 3;27(9):2201–17. doi: 10.1038/s44319-026-00740-5 (PMC13172396; doi:10.1038/s44319-026-00740-5)
Supplement: Supplementary file 4 — Source data Fig. 3 [file 44319_2026_740_MOESM4_ESM.zip › Figure 3/3C/3C.xlsx]

## Sheet: Figure 3
Fig. 3C	Relative (to b-actin) p16 mRNA level			Relative (to b-actin) p16 mRNA level			Relative (to b-actin) p16 mRNA level
	Liver			Lung			Kidney
	Control	BPTES		Control	BPTES		Control	BPTES
	0.769649	0.974188		1.22611	1.36992		1.18659	1.46086
	0.960776	0.733197		0.773295	1.11272		1.82997	1.17431
	1.08845	1.77433		0.714047	1.46316		1.4308	1.65499
	0.868906	0.90895		1.01684	7.83043		0.883816	1.28504
	0.853979	0.856944		0.932445	1.01332		0.371599	0.889964
	1.44621	0.799557		1.37468	1.19672		1.416	0.616348
	1.39694	0.893335		0.919608	0.786812		1.00474	0.874675
	0.791287	2.1321		1.11658	2.13479		0.495452	0.557413
	1.7318	1.07719		0.762649	0.90381		0.769407	0.686256
	0.610166	2.75542		1.10503	2.79741		1.57115	4.11764
	0.991217	1.26775		1.30957	0.757381		1.15015	2.71663
		1.29439			1.54659			1.29847
		0.679372			1.00284			0.504113
	Two-tailed	Unpaired t test		Two-tailed	Unpaired t test		Two-tailed	Unpaired t test
	p value	0.3616		p value	0.1694		p value	0.423
