# Supplementary material for: Reevaluating the senolytic activity of a GLS1 inhibitor and an anti-PD-1 antibody: toward greater reproducibility and methodological rigor
Source: EMBO Rep. 2026 Apr 3;27(9):2201–17. doi: 10.1038/s44319-026-00740-5 (PMC13172396; doi:10.1038/s44319-026-00740-5)
Supplement: Supplementary file 4 — Source data Fig. 3 [file 44319_2026_740_MOESM4_ESM.zip › Figure 3/3E/3E.xlsx]

## Sheet: Figure 3
Fig. 3E	Grip strength
	Control	BPTES
	1.3	1.32
	1.24	1.21
	1.22	1.08
	1.31	1.31
	1.29	1.25
	1.08	1.33
	0.98	1.24
	1.16	1.11
	1.15	1.22
	1.15	1.1
	1.26	1.35
		1.08
		1.22
	Mann–Whitney U test
	p value	0.6379
