# Supplementary material for: Reevaluating the senolytic activity of a GLS1 inhibitor and an anti-PD-1 antibody: toward greater reproducibility and methodological rigor
Source: EMBO Rep. 2026 Apr 3;27(9):2201–17. doi: 10.1038/s44319-026-00740-5 (PMC13172396; doi:10.1038/s44319-026-00740-5)
Supplement: Supplementary file 6 — Source data Fig. 5 [file 44319_2026_740_MOESM6_ESM.zip]

Archive with 16 entries (10 files):
- Figure 5/
- Figure 5/5B/
- Figure 5/5B/5B.xlsx
- Figure 5/5C/
- Figure 5/5C/5C.xlsx
- Figure 5/5D/
- Figure 5/5D/5D_Liver_aPD-1.tif
- Figure 5/5D/5D_Liver_Control IgG.tif
- Figure 5/5D/5D_Liver_p16p21-DKO.tif
- Figure 5/5D/5D_Lung_aPD-1.tif
- Figure 5/5D/5D_Lung_Control IgG.tif
- Figure 5/5D/5D_Lung_p16p21-DKO.tif
- Figure 5/5E/
- Figure 5/5E/5E.xlsx
- Figure 5/5F/
- Figure 5/5F/5F.xlsx
