# Supplementary material for: Reevaluating the senolytic activity of a GLS1 inhibitor and an anti-PD-1 antibody: toward greater reproducibility and methodological rigor
Source: EMBO Rep. 2026 Apr 3;27(9):2201–17. doi: 10.1038/s44319-026-00740-5 (PMC13172396; doi:10.1038/s44319-026-00740-5)
Supplement: Supplementary file 6 — Source data Fig. 5 [file 44319_2026_740_MOESM6_ESM.zip › Figure 5/5B/5B.xlsx]

## Sheet: Figure 5
Fig. 5B	Body weight changes over time
	Mouse#	Control		anti-PD-1
		Day 0	Day 22	Day 0	Day 22
	1	100	103.606	100	101.639
	2	100	103.264	100	86.3158
	3	100	94.8718	100	95.9233
	4	100	98.1191	100	87.062
	5	100	84.1981	100	99
	6	100	99.4302	100	80.6045
	7	100	89.0805	100	102.053
	8	100	91.198	100	98.7578
	9	100	89.0547	100	90.3409
	10	100	89.4382	100	82.2014
	11	100	92.3267	100	92.1951
	12	100	100.427	100	89.0698
	13	100	88.785	100	84.8416
	14	100	90.6183	100	96.1123
	15			100	95.7447
	16			100	89.3365
		Mann–Whitney U test		Control vs. anti-PD-1 (Day 22)
		p value		0.4475
