# Supplementary material for: Reevaluating the senolytic activity of a GLS1 inhibitor and an anti-PD-1 antibody: toward greater reproducibility and methodological rigor
Source: EMBO Rep. 2026 Apr 3;27(9):2201–17. doi: 10.1038/s44319-026-00740-5 (PMC13172396; doi:10.1038/s44319-026-00740-5)
Supplement: Supplementary file 6 — Source data Fig. 5 [file 44319_2026_740_MOESM6_ESM.zip › Figure 5/5C/5C.xlsx]

## Sheet: Figure 5
Fig. 5C	Relative (to b-actin) p16 mRNA level				Relative (to b-actin) p16 mRNA level
	Liver				Lung
	p16/p21-DKO	Control	anti-PD-1		p16/p21-DKO	Control	anti-PD-1
	n.d.	0.711849	0.894804		0.000624505	1.77769	0.755236
	0.0161161	0.765589	0.680489		0.00176025	0.787308	0.732043
	0.00544687	1.2567	0.689988		0.00146488	1.20581	0.771105
		0.481178	0.806442			0.418994	0.488016
		1.18891	0.668798			1.38992	1.96564
		1.12478	1.14048			0.588453	0.742262
		1.08647	1.29203			0.474671	0.882703
		0.814871	0.67345			1.18099	0.545254
		1.66976	2.35323			1.16473	1.24833
		0.809242	3.11589			1.17691	0.541488
		1.67556	1.30102			1.41421	0.873573
		0.789846	1.12868			1.69937	0.547147
		1.56878	1.44858			0.72951	0.861546
		0.913605	1.27867			1.28343	0.64842
			0.891708				1.22688
			1.52588				0.792784
		Two-tailed	Unpaired t test			Two-tailed	Unpaired t test
		p value	0.3728			p value	0.1101
