# Supplementary material for: Reevaluating the senolytic activity of a GLS1 inhibitor and an anti-PD-1 antibody: toward greater reproducibility and methodological rigor
Source: EMBO Rep. 2026 Apr 3;27(9):2201–17. doi: 10.1038/s44319-026-00740-5 (PMC13172396; doi:10.1038/s44319-026-00740-5)
Supplement: Supplementary file 6 — Source data Fig. 5 [file 44319_2026_740_MOESM6_ESM.zip › Figure 5/5E/5E.xlsx]

## Sheet: Figure 5
Fig. 5E	Histological quantification of p16INK4a-expressing cells				Histological quantification of p16INK4a-expressing cells
	counts/pixel2 (x10-6)				% of p16INK4a-positive cells
	Liver				Lung
	p16/p21-DKO	Control	anti-PD-1		p16/p21-DKO	Control	anti-PD-1
	2.281e-07	4.76411e-06	1.10383e-06		0.216304	2.46947	4.82888
	7.71944e-07	4.38344e-06	2.92178e-06		0.269787	2.0329	1.23807
		4.79125e-06	3.51057e-06			0.564393	5.83875
		5.93586e-06	4.1764e-06			3.2052	3.64451
		1.71952e-06	3.64102e-06			0.673667	4.84115
		3.28736e-06	2.99813e-06			0.686449	1.0977
		2.2941e-06	1.2889e-06			2.6747	0.973042
		2.85444e-06	2.73197e-06			2.17614	2.31566
		6.81863e-06	6.64027e-06			6.9097	0.930901
		4.09562e-06	6.83655e-06			0.567054	1.58252
		3.29333e-06	3.41067e-06			1.79768	1.43296
		1.97171e-06	3.87858e-06			1.27344	1.50599
		7.01022e-06	3.29442e-06			0.300177	0.580483
		2.87834e-06	1.79584e-06			0.664594	0.283552
			2.69548e-06				0.280181
			2.33792e-06				2.70009
		Mann–Whitney U test				Mann–Whitney U test
		p value	0.3338			p value	0.6971
