# Supplementary material for: Reevaluating the senolytic activity of a GLS1 inhibitor and an anti-PD-1 antibody: toward greater reproducibility and methodological rigor
Source: EMBO Rep. 2026 Apr 3;27(9):2201–17. doi: 10.1038/s44319-026-00740-5 (PMC13172396; doi:10.1038/s44319-026-00740-5)
Supplement: Supplementary file 6 — Source data Fig. 5 [file 44319_2026_740_MOESM6_ESM.zip › Figure 5/5F/5F.xlsx]

## Sheet: Figure 5
Fig. 5F	Grip strength
	Control	anti-PD-1
	1.22	1.1
	1.1	1.22
	1.05	0.98
	1.3	1
	1.16	1.04
	1.12	1.17
	1.09	1.18
	1.09	1.24
	1.2	1.21
	0.9	1.02
	1.36	1.41
	1.14	1.32
	1.18	1.09
	1.27	1.18
		1.11
		1.18
	Mann–Whitney U test
	p value	0.894
