# Supplementary material for: Reevaluating the senolytic activity of a GLS1 inhibitor and an anti-PD-1 antibody: toward greater reproducibility and methodological rigor
Source: EMBO Rep. 2026 Apr 3;27(9):2201–17. doi: 10.1038/s44319-026-00740-5 (PMC13172396; doi:10.1038/s44319-026-00740-5)
Supplement: Supplementary file 7 — Figure EV1 Source Data [file 44319_2026_740_MOESM7_ESM.zip]

Archive with 29 entries (24 files):
- Figure EV1/
- Figure EV1/EV1A/
- Figure EV1/EV1A/EV1A.xlsx
- Figure EV1/EV1A/EV1A_FC_BPTES_Cayman_10μM.tif
- Figure EV1/EV1A/EV1A_FC_BPTES_Cayman_1μM.tif
- Figure EV1/EV1A/EV1A_FC_BPTES_Sigma_10μM.tif
- Figure EV1/EV1A/EV1A_FC_BPTES_Sigma_1μM.tif
- Figure EV1/EV1A/EV1A_FC_DMSO.tif
- Figure EV1/EV1B/
- Figure EV1/EV1B/EV1B.xlsx
- Figure EV1/EV1B/EV1B_FC_BPTES_Cayman_10μM.tif
- Figure EV1/EV1B/EV1B_FC_BPTES_Cayman_1μM.tif
- Figure EV1/EV1B/EV1B_FC_BPTES_Sigma_10μM.tif
- Figure EV1/EV1B/EV1B_FC_BPTES_Sigma_1μM.tif
- Figure EV1/EV1B/EV1B_FC_DMSO.tif
- Figure EV1/EV1C/
- Figure EV1/EV1C/EV1C.xlsx
- Figure EV1/EV1C/EV1C_FC_BPTES_Cayman_10μM.tif
- Figure EV1/EV1C/EV1C_FC_BPTES_Cayman_1μM.tif
- Figure EV1/EV1C/EV1C_FC_BPTES_Sigma_10μM.tif
- Figure EV1/EV1C/EV1C_FC_BPTES_Sigma_1μM.tif
- Figure EV1/EV1C/EV1C_FC_DMSO.tif
- Figure EV1/EV1D/
- Figure EV1/EV1D/EV1D.xlsx
- Figure EV1/EV1D/EV1D_IF_BPTES_Cayman_10μM.tif
- Figure EV1/EV1D/EV1D_IF_BPTES_Cayman__1μM.tif
- Figure EV1/EV1D/EV1D_IF_BPTES_Sigma_10μM.tif
- Figure EV1/EV1D/EV1D_IF_BPTES_Sigma_1μM.tif
- Figure EV1/EV1D/EV1D_IF_DMSO.tif
