# Supplementary material for: Reevaluating the senolytic activity of a GLS1 inhibitor and an anti-PD-1 antibody: toward greater reproducibility and methodological rigor
Source: EMBO Rep. 2026 Apr 3;27(9):2201–17. doi: 10.1038/s44319-026-00740-5 (PMC13172396; doi:10.1038/s44319-026-00740-5)
Supplement: Supplementary file 7 — Figure EV1 Source Data [file 44319_2026_740_MOESM7_ESM.zip › Figure EV1/EV1A/EV1A.xlsx]

## Sheet: Figure EV1A
	IMR90 cells
Figure EV1A	DMSO	BPTES
		1µM (Sigma)	10µM (Sigma)	1µM (Cayman)	10µM (Cayman)
	0	0	7.14	0	13.64
	1.39	0	8.33	0	6.35
	0	0	12.62	0	11.32
	0	1.01	6.25	0	18.42
	Sidak’s test (One-way ANOVA)	DMSO vs 10µM (Sigma)	1µM (Sigma) vs 10µM (Sigma)	DMSO vs 10µM (Cayman)	1µM (Cayman) vs 10µM (Cayman)
		0.0018	0.0016	<0.0001	<0.0001
