# Supplementary material for: Reevaluating the senolytic activity of a GLS1 inhibitor and an anti-PD-1 antibody: toward greater reproducibility and methodological rigor
Source: EMBO Rep. 2026 Apr 3;27(9):2201–17. doi: 10.1038/s44319-026-00740-5 (PMC13172396; doi:10.1038/s44319-026-00740-5)
Supplement: Supplementary file 7 — Figure EV1 Source Data [file 44319_2026_740_MOESM7_ESM.zip › Figure EV1/EV1B/EV1B.xlsx]

## Sheet: Figure EV1B
	TIG3 cells
Figure EV1B	DMSO	BPTES
		1µM (Sigma)	10µM (Sigma)	1µM (Cayman)	10µM (Cayman)
	0.23	0	9.32	0	17.81
	0	0.51	9.84	0	7.94
	0	0.41	7.46	0	12.93
	0	0	13.37	0	6.9
	Sidak’s test (One-way ANOVA)	DMSO vs 10µM (Sigma)	1µM (Sigma) vs 10µM (Sigma)	DMSO vs 10µM (Cayman)	1µM (Cayman) vs 10µM (Cayman)
		0.0002	0.0002	<0.0001	<0.0001
