# Supplementary material for: Reevaluating the senolytic activity of a GLS1 inhibitor and an anti-PD-1 antibody: toward greater reproducibility and methodological rigor
Source: EMBO Rep. 2026 Apr 3;27(9):2201–17. doi: 10.1038/s44319-026-00740-5 (PMC13172396; doi:10.1038/s44319-026-00740-5)
Supplement: Supplementary file 8 — Figure EV2 Source Data [file 44319_2026_740_MOESM8_ESM.zip]

Archive with 7 entries (3 files):
- Figure EV2/
- Figure EV2/EV2A/
- Figure EV2/EV2A/EV2A.xlsx
- Figure EV2/EV2B/
- Figure EV2/EV2B/EV2B.xlsx
- Figure EV2/EV2C/
- Figure EV2/EV2C/EV2C.xlsx
