# Supplementary material for: Reevaluating the senolytic activity of a GLS1 inhibitor and an anti-PD-1 antibody: toward greater reproducibility and methodological rigor
Source: EMBO Rep. 2026 Apr 3;27(9):2201–17. doi: 10.1038/s44319-026-00740-5 (PMC13172396; doi:10.1038/s44319-026-00740-5)
Supplement: Supplementary file 8 — Figure EV2 Source Data [file 44319_2026_740_MOESM8_ESM.zip › Figure EV2/EV2A/EV2A.xlsx]

## Sheet: Figure EV2A
	Cell number
Figure EV2A	Control cells
	BPTES	0µM				1µM				10µM				20µM
	Day 0	35	39	39	42	33	41	34	36	31	41	34	33	34	35	31	36
	Day 1	51	60	61	58	63	53	68	65	35	42	51	55	44	36	39	42
	Day 2	91	89	93	98	98	82	76	84	50	53	52	63	39	47	51	48
	Day 3	164	172	178	156	148	136	140	145	78	63	72	70	56	47	42	52
		Note: The control group data (0 µM BPTES) are identical to those in Figure 1B, as the same control samples were used for both experiments.
	DXR-Sen cells
	BPTES	0µM				1µM				10µM				20µM
	Day 0	36	31	30	27	31	33	30	32	31	33	28	34	31	34	30	28
	Day 1	37	33	32	28	30	31	28	32	26	30	28	32	17	23	22	29
	Day 2	35	31	33	32	32	31	29	33	17	15	16	17	14	15	11	10
	Day 3	30	31	36	34	31	32	29	28	15	11	11	10	5	6	8	5
		Note: The control group data (0 µM BPTES) are identical to those in Figure 1B, as the same control samples were used for both experiments.
	Rep-Sen cells
	BPTES	0µM				1µM				10µM				20µM
	Day 0	52	42	45	43	56	42	41	45	46	48	52	51	45	48	49	42
	Day 1	47	52	48	43	53	50	41	50	34	37	32	41	31	27	24	34
	Day 2	59	49	48	48	46	51	50	43	27	32	30	27	19	18	22	18
	Day 3	53	47	56	49	48	52	53	49	28	26	31	29	17	16	17	15
		Note: The control group data (0 µM BPTES) are identical to those in Figure 1B, as the same control samples were used for both experiments.
	Calculation of relative cell number (%):
	Relative cell number (%) = (Cell number) / (Average cell number on Day 0) × 100
	Note: Day 0 average was calculated from n=4 replicates.
