# Supplementary material for: Reevaluating the senolytic activity of a GLS1 inhibitor and an anti-PD-1 antibody: toward greater reproducibility and methodological rigor
Source: EMBO Rep. 2026 Apr 3;27(9):2201–17. doi: 10.1038/s44319-026-00740-5 (PMC13172396; doi:10.1038/s44319-026-00740-5)
Supplement: Supplementary file 8 — Figure EV2 Source Data [file 44319_2026_740_MOESM8_ESM.zip › Figure EV2/EV2B/EV2B.xlsx]

## Sheet: Figure EV2B
	Cell number
Figure EV2B	Control cells
	BPTES	0µM				1µM				10µM				20µM
	Day 0	54	48	65	42	45	46	57	63	57	54	55	49	56	47	51	64
	Day 1	157	151	134	142	114	150	122	116	94	106	82	120	84	90	95	104
	Day 2	220	339	232	229	208	244	220	212	84	98	116	104	94	102	79	80
	Day 3	100% confluency	100% confluency	100% confluency	100% confluency	100% confluency	100% confluency	100% confluency	100% confluency	156	121	89	112	106	84	89	92
	DXR-Sen cells
	BPTES	0µM				1µM				10µM				20µM
	Day 0	37	34	41	36	36	36	31	32	32	33	30	27	34	31	30	25
	Day 1	35	40	36	38	33	31	34	30	28	29	30	28	20	18	21	17
	Day 2	34	31	36	33	27	23	32	29	13	19	16	19	11	9	11	20
	Day 3	32	37	38	32	27	33	27	26	19	20	13	18	15	11	7	9
		Note: The control group data (0 µM BPTES) are identical to those in Figure 1D, as the same control samples were used for both experiments.
	Rep-Sen cells
	BPTES	0µM				1µM				10µM				20µM
	Day 0	39	44	41	37	37	41	33	40	41	30	36	32	33	34	39	43
	Day 1	30	36	34	43	36	34	38	30	30	38	39	33	27	31	34	32
	Day 2	41	35	42	43	36	38	40	39	24	29	32	33	20	22	18	26
	Day 3	41	38	32	43	42	34	41	30	29	23	27	31	17	14	20	19
		Note: The control group data (0 µM BPTES) are identical to those in Figure 1D, as the same control samples were used for both experiments.
	Calculation of relative cell number (%):
	Relative cell number (%) = (Cell number) / (Average cell number on Day 0) × 100
	Note: Day 0 average was calculated from n=4 replicates.
