# Supplementary material for: Reevaluating the senolytic activity of a GLS1 inhibitor and an anti-PD-1 antibody: toward greater reproducibility and methodological rigor
Source: EMBO Rep. 2026 Apr 3;27(9):2201–17. doi: 10.1038/s44319-026-00740-5 (PMC13172396; doi:10.1038/s44319-026-00740-5)
Supplement: Supplementary file 8 — Figure EV2 Source Data [file 44319_2026_740_MOESM8_ESM.zip › Figure EV2/EV2C/EV2C.xlsx]

## Sheet: Figure EV2C
	Cell number
Figure EV2C	Control cells
	BPTES	0µM			1µM			10µM
	Day 0	27	28	31	29	28	29	30	28	28
	Day 1	57	59	78	54	48	77	14	11	15
	Day 2	153	138	201	140	106	207	44	28	43
	Day 3	400	366	534	340	334	522	44	30	57
		Note: The control group data (0 µM BPTES) are identical to those in Figure 1F, as the same control samples were used for both experiments.
	ETO-Sen cells
	BPTES	0µM			1µM			10µM
	Day 0	188	196	193	192	197	180	204	238	219
	Day 1	178	192	196	189	197	178	142	135	157
	Day 2	191	187	182	192	194	184	103	114	91
	Day 3	182	188	175	175	191	171	91	90	71
		Note: The control group data (0 µM BPTES) are identical to those in Figure 1F, as the same control samples were used for both experiments.
	Calculation of relative cell number (%):
	Relative cell number (%) = (Cell number) / (Average cell number on Day 0) × 100
	Note: Day 0 average was calculated from n=3 replicates.
